# Supplementary material for: Highly Efficient NO2 Sensors Based on Al-ZnOHF under UV Assistance
Source: Materials (Basel). 2023 May 7;16(9):3577. doi: 10.3390/ma16093577 (PMC10180258; doi:10.3390/ma16093577)
Supplement: Supplementary file 1 [file materials-16-03577-s001.zip]

Archive with 1 entries (1 files):
- materials-2358539-supplementary.pdf
